# Supplementary material for: Roxadustat effectiveness versus ESAs in peritoneal dialysis patients during the COVID-19 pandemic: A retrospective study
Source: PLoS One. 2025 Mar 26;20(3):e0320536. doi: 10.1371/journal.pone.0320536 (PMC11940824; doi:10.1371/journal.pone.0320536)
Supplement: S1 Data — (XLSX) [file pone.0320536.s003.xlsx]

## Sheet: Sheet1
																		BNP (pg/ml)						LVEF (%)						LVEDD (mm)						LVESD (mm)									Total cholesterol (mmol/L)
Number	Sex	Age(years)	Duration of dialysis (months)	Smoke	Drug	COVID-19 infection	Rural area	All-cause mortality	Mortality caused by COVID-19	Hospitalization treatment	ICU treatment	Respiratory support therapy	Monthly drug costs(dollar)	Monthly extra costs(dollar)	Monthly total costs(dollar)	MMAS-8	Statins	baseline	1st month	2nd month	3rd month	6th month	9th month	baseline	1st month	2nd month	3rd month	6th month	9th month	baseline	1st month	2nd month	3rd month	6th month	9th month	baseline	1st month	2nd month	3rd month	6th month	9th month	Albumin (g/L) baseline	White blood cells (109/L),baseline	hs-CRP (mg/L),baseline	baseline	1st month	2nd month	3rd month	6th month
1	Male	71	13	Yes	Roxadustat	Yes	No	No	No	No	No	Yes	164.898	0	164.898	6	Yes	1181	1073	715	4635	373	1142	56	44	50	56	57	58	47	55	53	50	47	51	34	26	40	31	34	34	42.5	8.6	56	4.32	4.76	4.59	4.13	4.13
2	Female	42	120	No	Roxadustat	Yes	Yes	No	No	No	No	No	164.898	0	164.898	6	Yes	1479	2144	2476	3128	3641	3000	45	49	50	56	56	57	53	51	50	48	54	46	32	30	31	33	26	39	37.1	7.61	8.69	5.28	4.62	4.87	3.35	4.89
3	Male	68	7	No	Roxadustat	Yes	No	Yes	Yes	No	No	No	164.898	0	164.898	5	No	269	216	339	413	3556	26	40	48	56	57	50	52	52	47	51	50	47	51	32	40	34	36	41	37	33	9.21	25.3	3.33	4.16	3.71	3.86	3.86
4	Male	45	32	Yes	Roxadustat	Yes	No	No	No	No	No	No	132.245	0	132.245	8	No	322	426	372	458	474	47	47	50	45	58	49	55	49	44	48	51	51	50	41	38	32	37	26	28	37.7	8.29	11.1	4.68	4.26	3.43	2.21	2.21
5	Female	28	43	No	Roxadustat	No	Yes	No	No	No	No	No	98.8776	6.63265	105.51	8	Yes	1142	584	310	365	355	9	52	50	50	49	56	47	52	51	48	46	42	50	32	33	34	38	35	30	30.9	4.83	31.9	4.09	4.19	4.64	2.43	4.43
6	Male	42	120	No	Roxadustat	No	Yes	No	No	No	No	No	164.898	0	164.898	8	Yes	3000	1580	1065	164	290	3788	53	58	59	56	56	61	55	49	55	54	52	48	42	35	37	40	33	38	37.7	6.59	21.4	5.28	4.62	4.87	2.65	3.89
7	Male	76	12	Yes	Roxadustat	Yes	No	No	No	No	No	No	132.245	0	132.245	7	No	26	873	900	415	1466	2061	61	44	50	49	57	58	50	51	51	44	51	52	34	32	37	35	33	34	39.9	6.33	3.45	4.06	4.21	4.09	4.35	3.35
8	Male	64	12	Yes	Roxadustat	Yes	No	No	No	Yes	No	No	132.245	0	132.245	5	Yes	47	56	124	231	266	3000	60	57	49	58	52	50	52	51	51	45	44	47	41	40	34	34	27	31	37.1	6.83	4.36	3.56	3.78	4.31	4.67	4.67
9	Female	66	40	No	Roxadustat	Yes	No	No	No	Yes	No	No	98.8776	0	98.8776	6	No	9	575	399	453	584	2509	59	57	46	57	49	58	50	49	49	49	48	52	37	34	39	31	40	38	37.7	5.87	6	4.32	4.76	2.59	4.13	4.13
10	Male	65	18	Yes	Roxadustat	No	Yes	No	No	No	No	No	164.898	6.63265	171.531	5	Yes	3788	1637	847	470	439	41	41	50	50	54	56	48	52	54	44	49	45	49	32	42	31	28	31	29	35.7	6.46	5.39	5.28	4.62	4.87	6.89	3.89
11	Male	76	11	Yes	Roxadustat	Yes	Yes	Yes	No	Yes	No	No	164.898	0	164.898	6	Yes	2061	873	900	1622	416	1430	45	57	45	56	49	55	49	52	48	43	54	51	35	34	28	34	32	38	33	8.29	16.8	3.33	4.16	3.71	3.86	3.86
12	Female	51	65	No	Roxadustat	No	Yes	No	No	No	No	No	98.8776	0	98.8776	6	Yes	3000	1580	1065	164	290	178	40	48	57	49	50	55	54	48	50	53	50	39	34	38	35	31	35	39	30.9	6.31	6	4.68	4.26	3.43	3.21	2.21
13	Female	26	14	No	Roxadustat	Yes	No	No	No	No	No	No	98.8776	0	98.8776	6	No	2509	8480	4651	983	2313	200	45	49	57	54	51	51	51	52	39	53	47	42	38	39	38	26	36	28	38.3	6.23	11.1	4.17	3.56	3.78	5.31	3.31
14	Male	38	12	Yes	Roxadustat	Yes	Yes	No	No	No	No	No	132.245	0	132.245	8	No	41	900	47	466	879	106	53	44	50	50	54	58	55	55	50	45	51	48	26	26	28	30	41	31	37.1	6.23	43.7	4.09	4.19	4.64	2.43	2.43
15	Male	53	25	Yes	Roxadustat	Yes	No	Yes	No	Yes	Yes	Yes	132.245	0	132.245	7	No	1430	2366	3805	3972	4120	782	56	58	59	50	56	61	50	54	48	51	52	54	37	26	31	27	27	28	20.4	7.77	48.8	4.06	4.21	4.09	4.35	4.35
16	Male	59	21	No	Roxadustat	Yes	No	No	No	No	No	No	164.898	0	164.898	7	No	178	3430	2051	1172	1051	636	56	57	46	56	49	58	49	44	44	46	50	52	40	39	35	39	26	28	33	3.87	15.3	4.32	4.76	4.59	4.13	4.13
17	Male	87	8	No	Roxadustat	No	Yes	No	No	No	No	No	132.245	0	132.245	8	No	200	672	906	533	73	584	56	48	49	45	54	59	50	50	47	51	53	43	40	37	29	32	30	31	40.9	5.88	4.36	2.94	3.46	3.72	4.44	3.44
18	Male	34	60	No	Roxadustat	No	Yes	No	No	No	No	No	132.245	0	132.245	8	No	106	149	82	144	151	1580	45	49	49	50	47	59	52	51	46	50	54	51	36	32	38	27	25	35	37.7	6.33	6	6.63	4.06	3.75	5.52	3.52
19	Male	33	40	Yes	Roxadustat	Yes	Yes	No	No	No	No	No	132.245	0	132.245	6	Yes	782	873	900	370	415	873	53	59	56	59	46	53	53	50	54	50	55	44	39	38	30	33	34	30	37.1	8.29	11.1	5.28	4.62	4.87	3.58	3.89
20	Male	53	14	Yes	Roxadustat	Yes	No	No	No	No	No	No	164.898	0	164.898	8	No	636	722	873	900	415	56	40	48	59	50	48	50	54	49	52	48	45	48	32	34	34	31	40	35	30.9	7.61	10	3.33	3.52	3.71	3.86	2.86
21	Female	47	30	No	Roxadustat	Yes	Yes	No	No	No	No	No	98.8776	6.63265	105.51	7	No	52	1073	715	4635	373	575	41	42	45	49	49	55	53	52	48	52	46	45	35	33	31	35	27	34	37.7	13.45	114	4.09	4.19	4.64	2.43	3.51
22	Male	75	16	Yes	Roxadustat	Yes	No	No	No	Yes	No	No	132.245	0	132.245	7	Yes	224	253	608	617	460	1637	56	58	50	46	56	59	50	48	50	47	53	54	38	37	41	30	28	30	39.9	3.87	6.4	4.06	4.21	4.09	4.35	4.35
23	Female	40	120	No	Roxadustat	Yes	Yes	Yes	No	Yes	No	No	98.8776	0	98.8776	7	No	1592	224	253	608	617	873	56	47	49	50	58	59	54	55	46	52	52	50	27	41	38	28	27	27	37.1	3.72	14	4.32	2.65	4.59	4.13	4.13
24	Female	60	24	No	Roxadustat	Yes	Yes	No	No	Yes	No	No	98.8776	0	98.8776	5	Yes	277	25	82	144	151	1580	44	50	57	45	58	45	56	50	51	49	39	47	40	32	40	42	35	31	33	6.59	93.3	4.17	2.31	3.78	5.31	3.31
25	Male	34	60	Yes	Roxadustat	Yes	Yes	No	No	Yes	No	No	132.245	0	132.245	5	Yes	1479	2144	2476	3128	3641	8480	48	56	48	57	45	49	55	52	54	51	53	51	33	33	27	28	35	31	37.7	3.28	24.9	5.28	4.62	4.87	2.86	3.89
26	Male	85	12	Yes	Roxadustat	Yes	No	No	No	No	No	No	164.898	0	164.898	7	No	47	56	124	231	266	900	47	59	46	57	49	49	50	46	52	52	53	52	40	31	29	40	32	34	35.7	6.31	15.3	4.06	4.21	4.09	4.35	3.35
27	Male	59	24	Yes	Roxadustat	Yes	No	No	No	Yes	No	No	132.245	0	132.245	6	Yes	3550	900	47	466	879	2366	56	57	45	50	49	54	51	55	51	42	50	50	38	30	33	37	36	29	37.1	5.4	14.3	4.32	4.76	4.59	4.13	4.13
28	Male	60	12	Yes	Roxadustat	Yes	No	No	No	No	No	No	132.245	6.63265	138.878	7	Yes	2509	8480	4651	983	2313	3430	55	44	50	59	54	56	52	51	45	48	48	53	30	41	38	30	34	28	42.5	8.29	92	4.17	4.01	3.78	3.65	3.31
29	Female	70	14	No	Roxadustat	No	No	No	No	No	No	No	98.8776	0	98.8776	8	No	112	575	399	453	584	672	60	58	59	46	56	56	52	44	54	54	52	46	34	40	39	29	39	30	33	4.8	11.1	2.98	3.21	3.72	4.44	3.44
30	Male	54	66	No	Roxadustat	No	Yes	No	No	No	No	No	132.245	0	132.245	8	No	26	873	900	415	1466	149	40	48	50	49	56	58	54	39	52	52	55	49	31	37	32	28	30	37	30.9	5.87	11.4	4.68	4.26	3.43	2.21	3.65
31	Female	53	12	No	Roxadustat	No	Yes	No	No	No	No	No	98.8776	0	98.8776	7	Yes	178	3430	2051	1172	1051	873	40	48	49	49	58	58	50	50	48	53	46	39	37	30	30	37	28	35	40.9	6.18	116	3.33	4.16	3.71	3.86	3.86
32	Male	46	12	Yes	Roxadustat	Yes	Yes	No	No	No	No	No	132.245	0	132.245	6	Yes	1824	575	399	458	513	722	57	59	67	56	65	49	45	54	54	51	49	51	38	29	41	37	40	31	38.3	3.87	7.53	4.09	4.19	4.64	2.43	2.43
33	Female	58	63	No	Roxadustat	Yes	Yes	Yes	Yes	Yes	Yes	Yes	98.8776	0	98.8776	6	No	2430	82	144	151	3456	1073	54	50	45	59	49	61	52	50	54	51	39	51	37	30	29	35	35	33	37.7	7.61	13	5.28	4.62	4.87	2.54	3.89
34	Male	71	6	No	Roxadustat	No	Yes	Yes	Yes	Yes	No	No	132.245	0	132.245	7	Yes	3000	1580	1065	164	290	253	40	48	59	45	61	56	51	52	55	53	44	51	41	29	26	38	37	33	40.9	7.61	11.1	4.06	4.21	4.09	3.86	3.35
35	Male	40	29	No	ESAs	Yes	No	No	No	Yes	No	No	37.551	17.1429	54.6939	7	Yes	178	3430	2051	1172	1051	224	55	44	50	54	48	56	55	48	49	53	55	47	34	36	35	33	42	39	37.7	3.28	15.3	4.32	4.76	4.59	4.13	4.49
36	Male	50	24	No	ESAs	Yes	Yes	Yes	Yes	No	No	No	37.551	17.1429	54.6939	6	No	47	56	124	231	266	25	53	50	56	56	47	48	50	55	54	51	50	54	31	29	38	33	34	29	42.5	6.31	61.2	4.09	4.19	4.64	2.43	3.64
37	Female	74	2	Yes	ESAs	Yes	Yes	No	No	No	No	No	37.551	17.1429	54.6939	6	No	2509	8480	4651	983	2313	2144	47	57	45	49	55	52	48	53	41	51	49	47	36	32	40	39	41	36	30.9	6.33	4.36	4.06	4.21	4.09	4.35	3.49
38	Female	67	24	No	ESAs	Yes	Yes	No	No	No	No	No	37.551	6.63265	44.1837	6	No	106	149	82	144	151	56	53	48	49	58	46	56	50	49	51	53	55	51	38	37	34	40	37	29	38.3	16.85	114	4.32	4.76	2.59	4.13	3.21
39	Male	53	4	Yes	ESAs	Yes	No	No	No	No	No	No	37.551	6.63265	44.1837	5	Yes	1479	2144	2476	3128	3641	900	47	58	56	58	44	54	53	49	50	55	53	42	29	37	42	31	27	32	30.5	3.28	11.1	4.4	3.65	4.06	3.75	3.6
40	Female	72	2	Yes	ESAs	Yes	Yes	No	No	No	Yes	Yes	37.551	6.63265	44.1837	7	No	1348	1146	1170	3698	1877	8480	45	49	45	49	64	52	49	54	50	50	54	52	41	26	34	34	34	37	37.7	7.61	15.3	3.33	4.16	3.71	3.86	2.42
41	Female	55	6	No	ESAs	No	Yes	No	No	No	No	No	37.551	90.6122	128.163	7	No	26	873	900	415	1466	575	40	48	59	58	56	59	47	46	55	46	48	51	36	34	32	35	34	37	39.9	6.31	27.7	3.35	3.46	3.72	4.44	3.26
42	Male	62	18	No	ESAs	Yes	Yes	No	No	Yes	No	No	37.551	17.1429	54.6939	7	No	224	253	608	617	460	873	49	58	59	56	47	58	55	49	52	47	46	50	39	34	39	36	38	30	32.8	6.23	4.36	4.06	4.21	4.09	4.35	4.17
43	Male	50	168	No	ESAs	Yes	Yes	No	No	No	No	No	37.551	17.1429	54.6939	6	Yes	322	426	372	458	474	3430	51	42	49	58	56	56	54	52	53	51	51	48	35	31	26	41	26	34	40.9	5.87	10	4.32	4.76	4.59	4.13	2.64
44	Male	56	36	No	ESAs	Yes	No	No	No	No	No	No	37.551	17.1429	54.6939	6	Yes	2509	8480	4651	983	2313	2051	47	44	50	54	57	52	52	54	47	50	55	45	27	39	26	27	37	34	34.5	7.61	6	5.28	4.62	4.87	6.89	3.05
45	Male	53	1	Yes	ESAs	Yes	No	No	No	Yes	No	No	37.551	17.1429	54.6939	6	Yes	575	399	453	584	60	906	47	53	50	56	57	56	48	52	53	47	50	54	34	28	39	36	27	38	38.3	3.28	11.1	4.09	4.19	2.54	4.58	3.35
46	Female	63	34	No	ESAs	Yes	Yes	No	No	Yes	No	No	37.551	17.1429	54.6939	6	Yes	3089	434	82	144	151	82	50	51	49	58	47	45	50	55	50	50	51	50	37	29	33	34	41	28	42.5	8.29	5	4.16	3.32	3.78	4.31	3.17
47	Male	46	1	No	ESAs	Yes	Yes	No	No	Yes	No	Yes	37.551	6.63265	44.1837	5	No	178	3430	2051	1172	1051	900	50	48	52	57	56	53	57	52	48	46	40	52	41	42	27	30	36	35	30.9	5.87	15.3	4.06	4.21	4.09	3.35	4.17
48	Male	55	144	No	ESAs	Yes	Yes	Yes	Yes	Yes	No	No	37.551	6.63265	44.1837	5	Yes	47	56	124	231	266	873	45	42	59	58	53	55	51	52	53	55	53	51	36	41	33	34	28	32	40.1	3.28	128	4.68	4.26	3.43	3.65	3.26
49	Female	46	24	No	ESAs	Yes	Yes	No	No	No	No	No	37.551	6.63265	44.1837	5	Yes	1149	873	900	331	417	715	51	49	50	56	57	56	54	44	49	53	55	52	39	27	34	32	37	39	38.1	6.59	4.36	5.75	4.06	3.75	3.52	4.49
50	Male	71	32	No	ESAs	No	Yes	No	No	No	No	No	37.551	17.1429	54.6939	5	No	873	900	22	477	298	608	59	59	45	49	55	52	55	53	50	49	48	50	39	26	33	37	35	33	40.7	3.99	10	4.32	4.76	4.59	4.13	4.73
51	Male	80	1	Yes	ESAs	Yes	No	No	No	Yes	No	No	37.551	6.63265	44.1837	6	No	1550	82	144	151	1876	253	53	50	56	54	59	50	51	48	51	45	50	53	38	42	37	28	38	33	37.1	6.49	10	5.28	4.62	4.87	2.87	3.25
52	Male	55	14	No	ESAs	No	Yes	No	No	No	No	No	37.551	6.63265	44.1837	6	No	1479	2144	2476	3128	3641	82	59	58	59	56	52	58	58	47	52	49	48	54	27	39	41	35	40	39	37.4	3.28	3.45	3.71	3.78	2.31	4.67	2
53	Male	63	27	Yes	ESAs	Yes	No	Yes	Yes	Yes	No	No	37.551	6.63265	44.1837	6	No	2941	617	224	253	608	2476	57	57	53	56	56	59	54	44	52	55	47	55	35	40	32	26	40	40	39.9	5.87	4.36	5.87	3.46	3.72	4.44	3.67
54	Female	42	26	No	ESAs	Yes	No	Yes	Yes	No	No	No	37.551	17.1429	54.6939	6	Yes	1348	1146	1170	3698	1877	124	51	48	49	58	52	56	53	51	48	51	53	52	38	31	33	39	33	40	37.7	7.61	11.1	4.17	2.54	4.06	3.75	5.21
55	Female	80	48	No	ESAs	Yes	No	Yes	Yes	Yes	Yes	Yes	37.551	17.1429	54.6939	7	No	82	144	151	1740	334	47	41	42	34	37	57	35	48	48	49	53	55	46	34	36	35	33	42	34	40.9	6.31	6	4.11	4.06	3.75	3.31	5.43
56	Female	55	1.5	No	ESAs	Yes	Yes	Yes	Yes	Yes	Yes	Yes	37.551	17.1429	54.6939	7	No	2310	900	47	466	879	4651	44	50	40	54	59	56	55	55	54	51	50	53	31	29	38	33	34	35	39.2	8.29	3.45	3.56	4.17	3.51	4.06	4.35
57	Male	38	32	No	ESAs	No	No	Yes	Yes	No	No	No	37.551	17.1429	54.6939	6	Yes	900	47	466	879	3060	399	41	42	50	51	51	56	48	53	41	51	49	52	36	32	40	39	41	36	33	3.87	15.3	5.28	4.62	4.87	3.27	5.62
58	Female	81	1	No	ESAs	Yes	No	Yes	Yes	Yes	No	Yes	37.551	6.63265	44.1837	6	No	224	253	608	617	460	900	45	49	46	49	57	55	50	49	51	53	55	39	38	37	34	40	40	34	30.9	6.59	10	4.06	4.21	4.09	4.35	3.73
59	Female	44	2	No	ESAs	Yes	No	Yes	Yes	Yes	No	No	37.551	6.63265	44.1837	6	No	106	149	82	144	151	2051	40	48	49	54	52	47	53	49	50	55	53	53	29	37	40	31	40	41	32.8	3.28	4.36	4.32	4.76	4.59	4.13	3.75
60	Male	53	1	Yes	ESAs	Yes	No	No	No	Yes	Yes	Yes	37.551	6.63265	44.1837	7	No	178	3430	2051	1172	1051	399	44	50	49	58	53	56	49	54	50	50	54	53	41	40	34	34	34	37	42.5	6.31	4.59	3.81	3.78	3.31	4.67	6.43
61	Male	73	3	Yes	ESAs	Yes	Yes	No	No	No	Yes	Yes	37.551	17.1429	54.6939	7	No	3000	1580	1065	164	290	144	63	58	59	56	54	47	48	46	45	46	48	50	36	34	32	35	34	35	37	8.7	11.1	3.9	3.17	3.78	3.25	3.26
62	Female	63	30	No	ESAs	Yes	No	No	No	No	Yes	No	37.551	17.1429	54.6939	7	No	2509	8480	4651	983	2313	1065	51	42	50	56	57	56	55	49	52	47	46	48	39	34	32	36	38	34	38.3	5.87	6	4.33	4.16	3.71	3.86	4.49
63	Female	53	32	No	ESAs	Yes	Yes	No	No	No	Yes	No	37.551	6.63265	44.1837	8	No	296	45	82	144	151	2051	47	57	46	49	40	55	54	52	53	51	51	52	35	31	40	41	26	27	37.6	5.4	5.86	5.28	4.62	4.87	3.54	6.43
64	Male	87	3	Yes	ESAs	Yes	No	No	No	No	Yes	No	98.8776	6.63265	105.51	8	Yes	47	56	124	231	266	124	51	50	46	49	53	55	52	54	47	50	55	55	27	39	26	27	37	26	30.4	16.72	90.2	4.58	4.06	3.75	5.14	3.52
65	Male	42	110	Yes	ESAs	Yes	Yes	No	No	No	Yes	No	98.8776	6.63265	105.51	6	Yes	2310	900	47	466	879	4651	45	42	49	58	57	56	48	52	53	47	50	46	34	28	39	36	27	42	40.9	7.61	4.36	4.06	4.21	4.09	4.35	3.78
66	Female	67	24	No	ESAs	Yes	Yes	No	No	Yes	No	No	37.551	17.1429	54.6939	6	No	224	253	608	617	899	82	45	48	50	56	55	56	50	55	50	50	51	49	37	29	33	34	31	39	40.9	8.29	10	5.28	4.62	4.87	3.85	2.65
67	Male	53	48	Yes	ESAs	Yes	No	Yes	Yes	Yes	No	No	37.551	17.1429	54.6939	6	Yes	1479	2144	2476	3128	3641	2476	50	49	41	54	53	56	50	52	48	46	40	54	41	42	41	30	36	40	39.9	6.59	71.1	4.09	4.19	4.64	3.72	4.13
68	Female	55	6	No	ESAs	No	Yes	Yes	Yes	No	No	No	37.551	17.1429	54.6939	7	Yes	494	82	144	151	899	1170	47	42	56	57	50	55	51	52	53	55	53	44	36	41	33	34	28	31	32.5	5.87	6	4.74	3.46	3.72	4.64	5.42
69	Female	51	60	No	ESAs	Yes	Yes	Yes	No	Yes	No	Yes	37.551	181.224	218.776	7	Yes	224	253	608	617	460	900	58	59	56	61	52	59	54	44	49	53	55	47	39	27	34	32	37	36	37.7	6.33	74.1	5.28	4.62	4.87	3.44	4.07
70	Male	56	72	Yes	ESAs	Yes	No	No	No	Yes	No	Yes	37.551	6.63265	44.1837	7	No	873	900	415	862	844	608	44	50	54	47	57	56	55	53	50	49	48	54	39	26	40	37	35	29	42.5	6.23	11.1	5.1	4.06	3.75	4.73	2.55
71	Male	41	8	No	ESAs	Yes	No	No	No	No	No	No	37.551	6.63265	44.1837	5	Yes	1348	1146	1170	3698	1877	372	41	42	45	49	53	52	51	48	51	45	50	47	38	42	37	28	32	32	30.9	6.78	9.64	3.85	3.78	5.31	3.98	4.2
72	Female	67	90	No	ESAs	Yes	Yes	No	No	Yes	No	No	37.551	6.63265	44.1837	5	No	873	900	8053	9886	10000	4651	45	49	51	51	57	59	49	47	52	49	48	51	27	39	27	35	27	37	32.8	3.28	4.36	4.06	3.75	3.27	3.18	4.36
73	Male	66	8	Yes	ESAs	Yes	Yes	No	No	No	No	No	37.551	17.1429	54.6939	5	Yes	178	1073	715	4635	373	453	58	57	49	58	51	48	54	44	52	55	47	42	35	40	32	40	40	37	34.7	8.67	10	3.68	4.21	4.09	3.55	3.84
74	Female	55	10	No	ESAs	Yes	No	No	No	Yes	Yes	No	37.551	17.1429	54.6939	5	No	2264	82	144	151	754	82	47	45	46	49	54	55	53	51	48	51	53	52	38	31	33	39	40	26	30.7	6.23	6	3.84	3.54	4.01	3.05	3.97
75	Male	53	48	Yes	ESAs	No	Yes	No	No	No	No	No	37.551	6.63265	44.1837	4	Yes	26	873	900	415	1466	2051	62	58	59	56	56	58	48	48	49	53	55	51	34	36	35	33	42	35	35.7	3.87	4.64	4.32	4.76	4.59	4.05	5.78
76	Male	49	2	Yes	ESAs	Yes	No	No	No	No	No	No	37.551	6.63265	44.1837	6	Yes	106	900	47	466	879	124	56	57	50	56	57	56	55	55	54	51	50	44	31	29	38	40	34	26	42.5	6.5	15.3	3.58	4.62	4.87	3.22	3.85
77	Male	54	43	No	ESAs	Yes	Yes	No	No	No	No	No	37.551	6.63265	44.1837	6	Yes	3000	1580	1065	164	290	900	51	48	58	48	53	63	52	53	41	51	49	48	36	32	37	39	28	32	38.3	5.98	9.64	4.09	4.19	4.64	2.85	4.53
78	Male	55	84	No	ESAs	No	Yes	Yes	Yes	Yes	No	Yes	37.551	17.1429	54.6939	6	No	2509	8480	4651	983	2313	22	41	42	60	44	57	59	51	49	51	53	55	54	38	37	34	40	37	33	45.6	5.87	11.1	4.12	4.82	5.35	1.08	4.23
79	Male	41	120	Yes	ESAs	No	Yes	Yes	Yes	Yes	Yes	No	37.551	6.63265	44.1837	7	No	106	149	82	144	151	144	45	49	45	49	59	52	53	49	50	55	53	54	29	37	42	31	27	33	30.9	8.29	35.4	4.62	4.06	3.75	3.45	4.06
80	Male	38	36	Yes	ESAs	Yes	No	No	No	No	No	Yes	37.551	6.63265	44.1837	5	No	47	56	124	231	266	2476	58	59	56	61	57	57	49	54	50	50	54	50	41	38	34	34	34	31	37.7	6.23	4.36	5.28	4.62	4.87	3.25	2.88
81	Female	69	8	No	ESAs	Yes	Yes	Yes	Yes	Yes	Yes	No	37.551	6.63265	44.1837	5	Yes	1253	1580	1065	164	290	224	47	60	56	55	57	61	47	46	55	46	48	47	36	34	32	35	34	40	40.9	8.51	15	4.06	4.21	4.09	4.55	4.85
82	Male	76	15	Yes	ESAs	No	Yes	No	No	No	No	No	37.551	17.1429	54.6939	5	Yes	447	51	82	144	151	1170	45	50	49	47	36	56	55	49	52	47	46	51	39	34	39	36	38	31	40.7	6.33	6.04	4.32	4.76	4.59	4.33	4.21
83	Female	49	120	No	ESAs	Yes	Yes	Yes	Yes	No	No	No	37.551	17.1429	54.6939	4	Yes	326	35	525	873	900	151	45	49	58	58	57	59	54	52	53	51	51	52	35	38	26	41	26	34	34.3	7.61	20.1	4.32	4.76	4.59	4.32	4.95
84	Male	47	3	Yes	ESAs	No	No	No	No	No	No	No	37.551	17.1429	54.6939	8	Yes	272	70	111	93	109	47	58	59	56	47	56	63	52	54	47	54	55	50	27	39	26	40	37	35	33.4	6.31	15.9	5.17	5.21	6.32	4.26	5.01
85	Male	42	110	Yes	ESAs	Yes	Yes	No	No	No	No	No	37.551	17.1429	54.6939	4	No	1479	2144	2476	3128	3641	466	58	57	46	49	48	49	52	52	53	47	50	53	34	38	39	36	27	36	36.1	9.2	9.45	5.28	4.62	4.87	3.25	7.73
86	Female	66	2	No	ESAs	Yes	Yes	No	No	Yes	No	Yes	37.551	17.1429	54.6939	5	No	322	426	372	458	474	608	45	49	50	56	54	56	54	55	50	50	51	54	37	29	33	34	31	32	37.6	3.28	10	4.66	4.43	3.78	2.58	4.67
87	Female	56	3	No	ESAs	Yes	Yes	No	No	Yes	No	No	37.551	17.1429	54.6939	5	Yes	185	1073	715	4635	373	144	50	50	45	49	47	52	46	52	48	46	50	55	41	42	41	30	36	37	37.1	9.28	13.6	3.14	3.96	4.58	4.14	4.46
88	Male	58	1	Yes	ESAs	Yes	Yes	Yes	No	Yes	No	Yes	37.551	17.1429	54.6939	5	Yes	361	206	458	577	531	1172	47	52	55	53	47	54	51	52	45	55	53	48	36	41	33	34	28	28	30.8	7.57	65.4	5.68	4.66	3.26	4.05	4.85
89	Female	51	12	Yes	ESAs	Yes	Yes	No	No	No	No	No	37.551	17.1429	54.6939	6	No	224	253	608	617	460	231	52	48	49	48	56	56	54	44	49	53	55	50	39	40	34	32	37	27	35.6	7.84	5.7	4.06	4.21	4.09	4.35	4.35
90	Male	63	24	Yes	ESAs	Yes	No	Yes	No	Yes	No	No	37.551	6.63265	44.1837	6	No	47	56	124	231	266	331	45	49	46	49	54	55	55	53	50	49	48	53	39	35	33	37	35	26	42.5	6.23	3.87	4.06	4.21	4.09	4.35	4.35
91	Female	55	1	No	ESAs	Yes	Yes	Yes	No	Yes	No	Yes	37.551	6.63265	44.1837	6	No	2509	8480	4651	983	2313	477	60	58	59	47	52	58	51	48	51	55	50	52	38	42	37	28	38	39	40.9	10.38	114	5.73	4.76	3.78	5.31	4.67
92	Male	22	6	Yes	ESAs	Yes	Yes	No	No	No	No	No	37.551	6.63265	44.1837	7	Yes	3000	1580	1065	164	290	151	51	42	49	57	55	55	45	47	52	49	48	55	27	39	28	35	27	33	39.9	6.31	15.3	4.09	4.19	4.64	5.25	3.64
93	Male	32	5	No	ESAs	Yes	Yes	Yes	Yes	No	No	No	37.551	17.1429	54.6939	7	No	3000	1659	1452	415	900	3128	44	50	45	49	59	52	54	44	52	55	47	53	35	40	32	26	40	33	47.9	6.33	7.39	5.28	4.62	4.87	2.58	7.73
94	Male	53	6	Yes	ESAs	Yes	Yes	No	No	No	No	Yes	37.551	6.63265	44.1837	7	No	106	149	82	144	151	253	55	58	59	47	57	46	53	51	53	51	53	53	38	31	33	39	33	39	30.9	8.29	11.1	4.32	4.76	4.59	4.13	4.49
95	Male	69	29	No	ESAs	Yes	No	Yes	Yes	Yes	Yes	Yes	37.551	6.63265	44.1837	7	No	203	575	399	453	584	3698	45	49	46	49	47	55	48	48	49	53	55	50	34	36	35	33	37	40	38.4	6.39	73.9	5.28	4.62	4.87	2.98	7.73
96	Female	46	24	No	ESAs	Yes	Yes	No	No	No	Yes	Yes	37.551	6.63265	44.1837	7	No	422	900	47	466	879	1740	52	48	50	56	56	56	55	55	48	51	50	48	31	35	31	33	34	31	36	3.36	170	3.35	3.46	3.72	4.44	3.26
97	Female	73	46	No	ESAs	Yes	Yes	No	No	No	Yes	Yes	37.551	17.1429	54.6939	6	No	178	3430	2051	1172	1051	466	45	42	44	45	49	51	48	53	41	51	49	52	36	32	40	39	28	34	49.2	6.15	6	4.06	4.21	4.09	4.35	4.35
98	Male	39	96	No	ESAs	Yes	Yes	No	No	Yes	Yes	Yes	37.551	181.224	218.776	6	Yes	26	873	900	415	1466	879	45	49	49	47	47	56	54	49	51	53	42	55	38	37	34	40	37	35	21.8	8.29	193	11.02	8.95	5.42	5.9	5.21
99	Female	39	2	No	ESAs	Yes	No	No	No	Yes	No	Yes	37.551	17.1429	54.6939	5	No	148	224	253	608	617	617	50	47	48	45	54	49	53	49	54	55	53	49	29	37	42	31	27	36	31	6.39	153	4.09	4.19	4.64	2.43	3.64
100	Male	77	7	Yes	ESAs	Yes	No	No	No	Yes	No	No	37.551	17.1429	54.6939	5	Yes	298	1073	715	4635	373	144	47	57	45	44	54	52	49	54	50	50	54	49	41	26	34	34	34	28	45.2	5.97	4.34	6.14	4.65	3.96	4.06	3.75
101	Female	56	8	No	ESAs	No	Yes	Yes	No	No	No	No	37.551	6.63265	44.1837	5	Yes	1479	2144	2476	3128	3641	1172	57	58	59	56	56	58	47	46	55	46	48	52	36	34	32	35	34	27	45.6	5.87	11.1	5.28	4.62	4.87	4.52	3.55
102	Male	44	36	No	ESAs	Yes	Yes	No	No	No	No	No	37.551	6.63265	44.1837	7	No	47	56	124	231	266	164	41	42	46	49	42	55	55	49	52	47	46	44	39	34	39	36	38	36	33	4.92	11.4	3.46	3.72	4.44	2.65	4.17
103	Male	58	216	No	ESAs	Yes	Yes	No	No	Yes	No	Yes	37.551	6.63265	44.1837	7	Yes	224	253	608	617	460	983	50	48	50	51	47	47	54	52	53	51	51	47	35	31	26	41	26	34	39.2	7.65	3.77	7.1	7.67	6.43	4.06	3.95
104	Male	54	1	Yes	ESAs	Yes	Yes	No	No	No	No	No	37.551	17.1429	54.6939	6	Yes	106	149	82	144	151	144	59	44	50	54	47	56	52	54	55	50	55	54	27	39	26	27	37	30	39	5.87	3.45	8.02	7.15	7.62	4.02	3.45
105	Male	57	72	Yes	ESAs	No	No	No	No	No	No	No	37.551	6.63265	44.1837	6	Yes	471	873	900	415	144	231	45	49	45	49	53	52	48	52	53	47	50	47	34	34	39	36	27	34	36.7	3.87	4.36	4.32	4.76	4.59	4.13	5.02
106	Male	57	77	Yes	ESAs	Yes	Yes	Yes	Yes	Yes	No	Yes	37.551	6.63265	44.1837	4	Yes	347	202	114	873	900	466	50	60	58	57	47	59	50	55	50	50	51	51	37	29	33	34	41	32	30.9	6.59	6.04	6.08	5.4	5.21	4.15	3.35
107	Male	75	3	Yes	ESAs	Yes	Yes	Yes	Yes	Yes	Yes	Yes	37.551	6.63265	44.1837	6	No	1474	575	399	453	584	617	57	58	59	51	56	58	46	52	48	46	40	42	41	42	38	30	36	37	26.8	2.92	15.3	4.06	4.21	4.09	3.02	3.35
108	Female	61	15	No	ESAs	Yes	No	No	No	Yes	Yes	Yes	37.551	17.1429	54.6939	6	Yes	8791	3763	4885	2200	956	3128	45	49	59	47	59	51	51	52	53	45	53	52	36	41	33	34	28	28	37.9	5.6	3.45	3.33	4.16	3.71	5.86	4.42
109	Female	71	27	No	ESAs	Yes	Yes	No	No	Yes	Yes	No	37.551	17.1429	54.6939	6	Yes	178	3430	2051	1172	1051	151	51	48	49	58	47	56	54	44	49	53	55	51	39	27	34	32	37	35	31.2	6.17	18.1	4.65	4.62	4.87	6.89	3.75
110	Male	53	65	Yes	ESAs	Yes	Yes	Yes	Yes	Yes	Yes	No	37.551	17.1429	54.6939	6	No	2509	8480	4651	983	2313	617	47	48	50	57	54	48	55	53	50	49	48	52	39	26	33	37	35	26	37.7	4.77	13	3.78	5.31	4.67	4.06	3.75
111	Male	52	6	No	ESAs	Yes	Yes	No	No	Yes	Yes	Yes	37.551	17.1429	54.6939	7	Yes	3000	1580	1065	164	290	862	56	58	59	47	47	58	57	54	51	54	50	48	38	42	37	28	38	39	34.1	10.64	114	4.09	4.19	4.64	2.43	6.84
112	Male	56	8	No	ESAs	Yes	No	No	No	No	No	No	37.551	17.1429	54.6939	7	Yes	1312	224	253	608	617	3698	50	50	50	56	51	56	45	47	55	49	53	45	27	39	41	35	27	33	35.7	4.73	3.45	4.68	4.26	3.43	2.21	4.32
113	Female	56	3	No	ESAs	Yes	Yes	No	No	Yes	No	No	37.551	17.1429	54.6939	7	Yes	178	3430	2051	1172	1051	9886	50	59	48	45	47	51	54	54	52	55	47	54	35	40	32	26	29	33	39.2	6.43	114	4.21	3.97	4.04	6.55	3.12
114	Female	78	18	Yes	ESAs	Yes	Yes	Yes	Yes	No	No	No	37.551	17.1429	54.6939	5	No	322	426	372	458	474	4635	54	42	46	49	47	55	53	51	48	51	53	50	38	31	33	39	33	38	32	1.32	5.69	5.28	4.62	4.87	6.89	5.02
115	Female	55	96	No	ESAs	Yes	Yes	Yes	No	Yes	No	No	37.551	6.63265	44.1837	5	No	521	561	82	144	151	151	56	55	45	49	54	52	52	48	49	53	55	47	34	36	35	33	27	27	40.9	4.04	101	4.32	4.76	4.59	4.13	4.49
116	Male	87	3	No	ESAs	Yes	No	No	No	Yes	No	No	37.551	6.63265	44.1837	5	Yes	2509	8480	4651	983	2313	415	50	48	50	50	55	56	55	55	54	51	50	51	31	29	38	33	34	35	37.7	7.25	4.36	3.55	3.46	3.72	4.44	3.46
117	Female	51	24	No	ESAs	Yes	Yes	No	No	Yes	No	No	37.551	6.63265	44.1837	4	No	104	175	426	332	278	466	45	49	49	47	59	56	48	53	41	51	49	52	36	32	40	39	41	31	39.9	6.51	11.1	4.58	4.14	4.46	4.17	3.15
118	Male	38	22	No	ESAs	Yes	No	No	No	Yes	No	No	37.551	17.1429	54.6939	8	Yes	899	1073	715	4635	373	164	47	55	56	56	52	48	50	49	51	53	55	50	38	37	34	40	37	34	38.3	4.62	20.3	5.3	5.49	5.64	4.06	3.95
119	Female	84	12	No	ESAs	Yes	No	No	No	Yes	No	Yes	37.551	6.63265	44.1837	6	No	47	56	124	231	266	983	44	50	46	49	47	55	53	49	45	55	53	53	29	37	42	31	27	31	41.1	8.45	3.45	4.06	3.75	3.78	5.31	3.52
120	Female	80	84	No	ESAs	Yes	No	Yes	Yes	No	No	No	37.551	6.63265	44.1837	6	No	3631	1374	873	900	415	144	58	59	56	47	50	55	49	54	50	50	54	54	41	26	34	34	34	36	42.5	6.44	4.93	5.28	4.62	4.87	6.89	2.98
121	Female	74	22	No	ESAs	Yes	Yes	No	No	Yes	Yes	Yes	164.898	6.63265	171.531	6	No	26	873	900	415	1466	231	44	42	46	49	53	55	53	46	55	46	48	55	36	34	32	35	34	38	40.1	4.48	17	4.82	5.35	4.21	4.06	3.75
122	Male	17	48	No	ESAs	Yes	Yes	No	No	No	No	No	164.898	17.1429	182.041	7	No	29	900	47	466	879	164	45	49	49	58	58	56	55	49	52	52	46	45	39	34	32	36	38	29	40.9	5.24	1.91	5.26	5.03	4.58	4.14	4.46
123	Male	39	7	Yes	ESAs	Yes	Yes	No	No	Yes	No	No	132.245	17.1429	149.388	7	Yes	106	149	82	144	151	144	51	48	45	49	45	52	54	52	53	51	51	46	35	31	26	41	26	27	43.2	9.6	23	4.01	2.84	5.16	4.82	5.52
124	Male	54	5	No	ESAs	Yes	Yes	Yes	Yes	Yes	Yes	No	37.551	17.1429	54.6939	7	Yes	2310	900	47	466	879	873	58	59	56	61	57	59	52	54	47	50	45	53	27	39	26	27	37	36	32.6	4.47	3.45	2.99	3.28	2.65	4.06	3.85
125	Male	47	3	No	ESAs	Yes	Yes	No	No	No	Yes	No	37.551	17.1429	54.6939	7	Yes	1824	575	399	458	513	93	57	59	67	47	60	59	48	52	53	47	50	52	34	28	39	36	27	39	38.3	3.87	7.53	4.09	4.19	4.64	2.43	3.64
126	Male	63	144	No	ESAs	Yes	Yes	No	No	Yes	No	No	37.551	17.1429	54.6939	7	No	2430	82	144	151	3456	3128	54	50	45	49	47	52	50	55	50	50	51	52	37	29	33	34	41	30	37.7	7.61	13	5.28	4.62	4.87	6.89	7.73
127	Female	60	7	No	ESAs	Yes	No	Yes	Yes	Yes	No	No	37.551	17.1429	54.6939	5	No	3598	996	873	900	415	458	45	44	50	48	56	55	46	52	48	46	52	53	41	42	27	30	36	27	33	6.23	38.4	4.06	4.21	4.09	4.35	4.35
128	Male	58	2	No	ESAs	Yes	No	No	No	Yes	No	No	37.551	17.1429	54.6939	5	No	167	58	253	608	617	151	57	58	59	47	50	55	51	52	53	45	53	53	36	41	33	34	28	31	42.5	6.31	15.3	4.32	4.76	4.59	4.13	4.49
129	Male	56	11	Yes	ESAs	Yes	No	No	No	No	No	No	37.551	6.63265	44.1837	5	No	3000	1580	1065	164	290	900	55	50	48	45	52	51	54	44	49	53	47	50	39	27	34	32	31	37	37.1	8.29	10	3.33	4.16	3.71	3.86	4.21
130	Male	67	25	Yes	ESAs	Yes	Yes	No	No	No	No	No	37.551	6.63265	44.1837	6	No	4793	3979	2915	2860	2989	109	51	48	43	48	54	49	55	53	50	49	48	48	39	26	33	37	35	28	30.9	7.05	4.77	5.71	4.41	4.06	3.75	5.8
131	Male	63	68	Yes	ESAs	Yes	No	No	No	Yes	No	No	37.551	6.63265	44.1837	4	No	98	1073	715	4635	373	3641	45	49	46	44	51	55	51	48	51	45	50	52	38	42	37	28	38	36	35.7	7.18	144	4.36	4.12	7.1	7.67	3.85
132	Male	45	36	No	ESAs	Yes	No	No	No	Yes	No	No	37.551	17.1429	54.6939	6	Yes	349	575	399	453	584	474	56	44	50	54	51	46	45	47	52	49	48	55	27	39	28	35	27	39	33	4.21	11.1	2.53	3.46	3.72	4.44	5.52
133	Female	69	3	No	ESAs	Yes	No	No	No	Yes	No	No	37.551	6.63265	44.1837	6	No	2496	900	47	466	879	373	56	57	49	58	51	56	54	44	52	55	47	46	35	40	32	26	28	30	37.7	8.57	30.6	4.8	4.38	4.43	4.72	4.17
134	Male	54	2	Yes	ESAs	Yes	Yes	No	No	Yes	No	No	37.551	6.63265	44.1837	6	Yes	344	82	144	151	638	531	41	42	50	56	52	56	53	51	48	51	53	49	38	31	33	39	33	38	39.9	6.39	15.3	4.09	4.19	4.64	2.43	3.64
135	Male	54	24	No	ESAs	Yes	Yes	No	No	No	No	No	37.551	6.63265	44.1837	7	No	990	942	409	599	432	460	58	44	50	57	52	55	48	48	49	53	45	48	34	36	35	33	42	27	37.9	5.03	20.3	4.06	4.21	4.09	4.35	4.35
136	Female	55	25	No	ESAs	Yes	Yes	No	No	No	No	No	37.551	17.1429	54.6939	7	No	2310	900	47	1066	863	266	48	48	45	49	57	52	55	55	54	51	50	54	31	29	38	33	34	35	37.1	8.09	4.36	5.12	5.34	3.63	4.84	5.35
137	Male	37	18	Yes	ESAs	Yes	Yes	No	No	No	No	No	37.551	17.1429	54.6939	7	Yes	2509	8480	4651	983	2313	2313	50	42	48	45	55	51	48	53	41	51	49	47	36	32	40	39	41	38	33	7.45	4.36	8.25	6.98	5.15	6.92	5.21
138	Male	59	24	Yes	ESAs	Yes	Yes	No	No	No	Yes	No	37.551	17.1429	54.6939	7	No	106	149	82	144	151	290	45	49	46	49	56	55	50	49	51	53	45	54	38	37	34	28	37	34	42.5	5.73	6	4.37	3.62	4.01	4.37	4.17
139	Female	76	48	No	ESAs	No	Yes	Yes	No	No	No	No	37.551	17.1429	54.6939	6	No	47	56	124	231	266	900	45	58	59	47	51	58	53	49	50	48	53	47	29	37	27	31	27	31	37.1	7.16	14	6.03	3.46	3.72	4.44	3.26
140	Male	63	60	No	ESAs	Yes	No	No	No	No	No	No	37.551	17.1429	54.6939	6	No	224	253	608	617	460	151	57	44	50	54	51	56	49	54	50	50	54	51	41	26	34	34	34	36	30.9	4.47	15.3	4.32	4.76	4.59	4.13	3.49
141	Male	58	1	No	ESAs	No	Yes	Yes	Yes	Yes	No	No	37.551	17.1429	54.6939	6	No	3000	1580	1065	164	290	584	57	43	45	49	49	47	47	46	55	46	48	52	36	34	32	35	34	38	39.9	8.41	52.9	5.28	4.62	4.87	6.89	7.73
142	Male	61	42	No	ESAs	Yes	Yes	Yes	Yes	Yes	No	No	37.551	17.1429	54.6939	6	No	2281	1304	1568	131	1243	879	58	50	53	50	53	52	55	49	52	47	49	52	39	34	39	36	38	29	40.9	4.46	82.1	5.38	4.06	4.15	3.69	3.25
143	Female	64	96	No	ESAs	Yes	Yes	No	No	Yes	No	No	37.551	6.63265	44.1837	6	Yes	1215	1326	783	895	1520	1051	45	48	57	56	46	59	54	52	53	51	51	51	35	31	26	28	26	28	35.7	6.19	141	5.07	4.5	3.69	2.01	4.17
144	Male	72	66	No	ESAs	Yes	Yes	No	No	Yes	No	No	37.551	6.63265	44.1837	8	Yes	26	873	900	415	1466	1466	45	49	49	58	56	56	52	54	50	50	49	44	27	39	26	27	37	36	42.5	7.33	45.9	8.8	5.12	3.78	5.31	4.67
145	Male	55	48	No	ESAs	Yes	Yes	No	No	No	No	No	37.551	6.63265	44.1837	5	Yes	1479	2144	2476	3128	3641	617	41	42	45	49	57	52	48	55	53	47	50	48	34	28	39	36	27	39	33	5.06	71.8	3.63	4.38	4.58	4.14	4.46
146	Female	55	6	No	ESAs	Yes	Yes	Yes	Yes	No	No	No	37.551	17.1429	54.6939	5	Yes	1348	1146	1170	3698	1877	373	47	58	59	47	55	58	50	55	50	50	51	45	37	29	33	34	27	35	37.9	9.37	0.97	8.19	5.8	5.01	7.67	6.43
147	Female	75	4	No	ESAs	Yes	Yes	Yes	Yes	Yes	No	No	37.551	6.63265	44.1837	5	No	152	160	873	900	415	3641	45	49	49	51	47	56	46	52	48	46	40	54	41	42	41	30	36	27	40.9	16.98	153	4.06	4.21	4.09	4.35	4.35
148	Female	75	3	No	ESAs	Yes	No	Yes	Yes	Yes	No	No	37.551	6.63265	44.1837	5	No	224	253	608	617	460	266	47	63	57	52	43	55	51	52	53	48	53	50	36	41	33	34	28	34	37.1	7.59	195	3.6	2.71	3.07	2.64	2.74
149	Female	84	68	No	ESAs	No	Yes	Yes	Yes	No	No	No	37.551	6.63265	44.1837	6	Yes	1902	224	253	608	617	460	46	48	45	49	47	52	54	44	49	53	55	47	39	27	34	32	37	37	37.7	4.3	7.41	5.28	4.62	4.87	6.89	5.24
150	Male	47	123	No	ESAs	Yes	No	Yes	Yes	Yes	No	Yes	37.551	17.1429	54.6939	6	No	178	3430	2051	1172	1051	151	58	60	59	51	54	59	55	53	50	49	48	51	39	26	33	37	35	28	30.9	2.63	4.36	3.23	3.3	3.44	4.06	3.75
151	Female	84	2	No	ESAs	Yes	Yes	Yes	Yes	Yes	No	Yes	37.551	17.1429	54.6939	7	No	3575	4233	1033	1344	997	144	48	54	50	47	45	56	51	48	51	45	50	52	38	42	37	28	38	36	37.9	13.68	190	4.15	3.53	2.58	7.67	4.43
152	Female	67	65	No	ESAs	Yes	Yes	Yes	Yes	Yes	Yes	Yes	37.551	17.1429	54.6939	5	Yes	322	426	372	458	474	900	58	44	50	54	47	48	45	47	52	49	48	50	27	39	41	35	27	39	37.7	1.98	3.79	3.69	3.46	3.72	4.44	3.26
153	Male	65	56	No	ESAs	Yes	Yes	Yes	No	Yes	No	No	37.551	17.1429	54.6939	7	No	524	1073	715	4635	373	584	55	50	58	47	57	55	54	44	52	55	47	53	35	40	32	26	40	39	33	5.32	69.9	4.32	4.76	4.59	4.13	4.49
154	Male	70	64	No	ESAs	Yes	No	Yes	No	Yes	Yes	Yes	37.551	17.1429	54.6939	6	No	556	522	82	144	151	956	47	48	49	45	54	56	53	51	48	51	48	48	38	31	33	31	33	38	30.9	7.75	10	3.29	3.46	3.12	7.67	3.1
[truncated: 40 more columns]
